# Supplementary material for: CoNet app: inference of biological association networks using Cytoscape
Source: F1000Res. 2016 Oct 14;5:1519. Originally published 2016 Jun 27. [Version 2] doi: 10.12688/f1000research.9050.2 (PMC5089131; doi:10.12688/f1000research.9050.2)
Supplement: Supplementary file 1 [file f1000research-5-10536-s0000.tgz]

Archive with 1 entries (1 files):
- 7f963ab1-8969-4333-98f0-62060ffcbc8a.zip
